# Supplementary material for: The impact of environmental factors, sowing time, and soil conditions on the growth, yield, and resilience of Fagopyrum tataricum and Fagopyrum esculentum in Egyptian agroecosystems
Source: PLoS One. 2026 May 14;21(5):e0344039. doi: 10.1371/journal.pone.0344039 (PMC13175345; doi:10.1371/journal.pone.0344039)
Supplement: S1 Data — (XLSX) [file pone.0344039.s002.xlsx]

## Sheet: Sheet1
Table 1: Soil Physical, Chemical and Mechanical Properties of both study location (Bilbies City Site and Sadat City Site, respectively)
Soil Physical, Chemical and Mechanical Properties		Belbies City Site	Sadat City Site
pH		7.83	8.57
EC (dS/m)		1.48	1.11
SP%		25	-
Soluble anions (meq/L)	CO 3	-	-
	HCO 3	0.25	1.9
	Cl	12.1	7.4
	SO4	1.56	3.4
Soluble cations (meq/L)	Ca++	3.7	1.2
	Mg++	1.8	1.2
	Na+	8	3.3
	K+	0.5	0.18
	CaCO 3%	3.9	1.7
	OM%	1.2	0.35
Available levels of nutrients ml/kg	N	175	-
	P	183.6	5.3
	K	7.96	508
	Cu	0.75	1.43
	Fe	5.25	1.11
	Mg	2.43	20
	Zn	2	2.75
Mechanical analysis %	Sand	83	83
	Silt	15.5	10
	Clay	1.2	7
	Texture Grade	Clay sandy	Sandy loamy
Table 2: Irrigation Water Properties of both study locations (Belbies City Site and Sadat City Site, respectively)
Parameter		Belbies City Site	Sadat City Site
pH		7.41	7.98
EC (dS/m)		0.64	1.26
Chemical parameter	Ca++	1.7	4.2
	Mg++	1	2.6
	Na+	3.2	6.5
	K+	0.01	0.2
	Co3	0	0
	HCO3	0.21	4
	CI	4.7	7
	SO4	10.9	2.5
	SAR	2.76	3.5
	TDS	410	896
Fe	ppm	0.269	0.11
Zn		0.014	0.18
Mn		0.198	˂0.01
Cu		0.019	˂0.01
Table 3: Monthly Weather Parameters at Belbies City Site (BCS) and Sadat City Site (SCS) During the 2018/2019 and 2019/2020 Growing Seasons, Including Temperature, Precipitation, Relative Humidity, and Soil Conditions
Location	(1) Belbies City Site (BCS) = 30.4196° N, 31.5619° E
unit	°C			mm	%			cm	km/h			min	°C
level	2 m elevation corrected			sfc	2m			sfc	sfc			sfc	0-7 cm down
aggregation	Max	Min	Mean	Summ ation	Max	Min	Mean	Summation	Max	Min	Mean	Summation	Max	Min	Mean
timestamp	Temperature [2 m elevation corrected]			Precip Total	Relative Humidity [2 m]			Snowfall Amount	Wind Gust			Sunshine Duration	Soil Temperature [0-7 cm down]
1st Season (2018//2019)
2018-11	27.31	15.78	21.07	0.2	84.88	33.3	59.32	0	27.53	8.1	17.41	492.23	28.01	19.28	23.25
2018-12	21.8	12.64	16.76	0.1	77.4	38.65	57.65	0	35.29	12.45	23.07	365.42	22.14	15.4	18.55
2019-01	19.66	8.51	13.65	0	68.3	29.66	48.53	0	40.62	14.46	26.2	513.44	19.87	11.27	15.22
2019-02	21.53	9.61	15.25	0.47	85.94	30.03	56.6	0	37.14	11.3	23.52	443.71	21.21	12.6	16.73
2019-03	23.6	12.02	17.43	0.22	83.98	29.14	55.71	0	39.86	10.34	25.65	490.35	24.48	15.49	19.5
2019-04	28.02	14.49	20.98	0.15	78.6	22.58	49.06	0	39.1	11.45	25.22	612.82	29.81	18.42	23.6
2019-05	35.09	19.2	26.76	0	74.37	19.63	42.99	0	38.97	11.82	25.67	748.58	36.57	23.43	29.56
2019-06	36.38	23.41	29.6	0	80.81	27.78	51.95	0	38.34	9.44	24.1	764.44	39.03	27.63	32.93
2019-07	36.71	24.48	30.37	0	80.71	29.94	54.06	0	32.5	8.22	20.93	777.84	40.08	28.89	34.03
2019-08	36.4	24.31	30.15	0	83.86	31.48	57.11	0	29.52	7.72	19.12	731.51	39.27	28.59	33.46
2nd Season (2019/2020)
2019-11	28.57	16.53	21.96	0	80.22	32.05	56.07	0	30.6	10.32	19.44	565.12	28.89	19.82	23.98
2019-12	22.24	11.96	16.67	0.22	76.33	36.13	56.52	0	38.1	12.58	24.13	453.97	22.38	14.95	18.36
2020-01	19.04	9.75	14.18	0.09	77.87	38.51	57.7	0	39.4	14.24	26.27	413.8	19.7	12.57	15.9
2020-02	21.39	10.79	15.77	0.16	81.57	35.56	58.49	0	35.71	9.19	22.01	421.16	21.77	13.64	17.39
2020-03	24.75	12.81	18.46	1.42	81.77	31.91	55.69	0	40.18	12.27	25.93	540.14	24.92	16.33	20.21
2020-04	28.27	15.43	21.59	0.06	80.38	26.19	51.3	0	37.34	10.33	23.96	631.75	30.08	19.56	24.33
2020-05	33.92	18.94	26.05	0.02	75.52	22.22	46.28	0	38.9	11.33	24.83	754.07	35.83	23.54	29.15
2020-06	35.8	21.27	28.24	0	79.1	24.79	48.35	0	37.56	11.08	23.93	804.67	38.58	26.29	31.85
Location	(2) Sadat City Site (30.41°N 30.53°E) – Experimental Farm of University of Sadat City
unit	°C			mm	%			cm	km/h			min	°C
level	2 m elevation corrected			sfc	2m			sfc	sfc			sfc	0-7 cm down
aggregation	Max	Min	Mean	Summ ation	Max	Min	Mean	Summation	Max	Min	Mean	Summation	Max	Min	Mean
timestamp	Temperature [2 m elevation corrected]			Precip Total	Relative Humidity [2 m]			Snowfall Amount	Wind Gust			Sunshine Duration	Soil Temperature [0-7 cm down]
1st Season (2018//2019)
2018-11	26.07	15.28	20.24	0.13	86.93	37.89	63.71	0	28.36	9.79	18.44	514.65	28.94	17.16	22.25
2018-12	20.53	12.11	15.95	0.11	81.35	44.88	63.61	0	35.08	13.78	24.05	367.36	22.14	13.37	17.22
2019-01	18.37	7.97	12.92	0	70.88	33.01	52.09	0	40.59	15.38	27.21	528.03	20.32	9	13.98
2019-02	20.27	9.2	14.54	0.06	86.24	32.95	58.55	0	37.88	12.66	24.44	476.37	22.67	10.38	15.92
2019-03	22.46	11.51	16.64	0.12	86.99	32.94	60.15	0	40.58	11.68	26.14	519.65	26.08	13.21	18.8
2019-04	26.73	13.95	20.05	0.07	81.27	26.37	52.91	0	39.68	12.11	25.61	659.17	31.91	16.01	23.06
2019-05	33.74	18.7	25.92	0	75.5	21.26	45.37	0	39.11	11.96	25.4	759.04	39.26	21.1	29.36
2019-06	34.96	22.7	28.34	0	86.65	30.68	57.62	0	41.82	11.76	26.38	771.71	41.5	25.27	32.5
2019-07	35.65	23.73	29.33	0	87.23	31.69	59.56	0	39.69	10.93	24.42	788.43	43.21	26.55	33.93
2019-08	35.86	23.87	29.33	0	89.44	31.53	61.52	0	37.06	10.06	22.81	724.38	43.27	26.96	33.97
2nd Season (2019/2020)
2019-11	27.71	16.05	21.55	0.02	83.03	33.72	59.3	0	30.7	11.03	19.84	566.58	30.35	17.62	23.26
2019-12	21.16	11.92	16.25	0.21	79.32	41.03	60.84	0	38	13.61	25.39	479.1	22.91	13.2	17.48
2020-01	17.9	9.57	13.61	0.08	80.72	42.92	62.32	0	39.73	15.86	27.51	402.65	20.31	10.87	15.02
2020-02	19.83	10.56	14.96	0.3	83.4	41.75	64.11	0	36.11	9.88	23.03	431.64	22.33	11.89	16.41
2020-03	23.52	12.48	17.71	1.12	82.22	35.36	58.7	0	40.53	12.38	26.23	554.82	26.13	14.21	19.35
2020-04	26.71	14.74	20.43	0	83.89	28.41	55.47	0	38.86	11.32	24.71	629.39	32.63	17.13	23.86
2020-05	32.48	18.27	24.98	0	79.23	24.26	49.79	0	41.12	12.11	26.33	760.11	38	20.78	28.52
2020-06	33.92	20.64	26.81	0	84.67	27.79	54.32	0	40.31	12.2	25.33	802.5	40.71	23.56	31.14
Table 4. Plant Height (cm) by the interaction of Species × Location × Sowing Date
Species	Planting Location	Time of Planting	2018/2019	2019/2020
Fagopyrum esculentum	Belbies City Site	Mid of November	79.330d	66.556e
		Mid of January	78.790de	69.444e
		Mid of March	67.790e	53.555f
	Sadat City Site	Mid of November	41.610f	44.667g
		Mid of January	39.330f	66.556g
		Mid of March	25.440g	33.889h
Fagopyrum tataricum	Belbies City Site	Mid of November	102.00a	97.333a
		Mid of January	97.67ab	85.889b
		Mid of March	93.44abc	89.000bc
	Sadat City Site	Mid of November	89.56bcd	81.445cd
		Mid of January	84.00cd	76.222d
		Mid of March	83.44cd	77.333d
		LSD 0.05	11.463	6.3703
Table (5): Number of Branches per Plant by the interaction of Species × Location × Sowing Date.
Species	Planting Location	Time of Planting	2018/2019	2019/2020
Fagopyrum esculentum	Belbies City Site	Mid of November	8.333e	7.778e
		Mid of January	7.444ef	8.000e
		Mid of March	7.444fg	7.556ef
	Sadat City Site	Mid of November	6.667gh	7.111f
		Mid of January	6.556h	7.000f
		Mid of March	5.333i	6.333g
Fagopyrum tatricum	Belbies City Site	Mid of November	12.555a	11.222a
		Mid of January	11.889ab	10.445b
		Mid of March	11.555bc	10.445b
	Sadat City Site	Mid of November	10.889c	9.778c
		Mid of January	9.779d	9.111cd
		Mid of March	9.667d	9.445d
		LDS 0.05	0.8244	0.5786
Table (6): Number of Internodes per Plant by the interaction of Species × Location × Sowing Date.
Species	Planting Location	Time of Planting	2018/2019	2019/2020
Fagopyrum esculentum	Belbies City Site	Mid of November	9.111d	9.444d
		Mid of January	9.334de	9.445d
		Mid of March	8.222ef	8.222e
	Sadat City Site	Mid of November	7.333f	7.778e
		Mid of January	7.667fg	7.778e
		Mid of March	6.556g	6.333f
Fagopyrum tataricum	Belbies City Site	Mid of November	14.667a	12.556a
		Mid of January	13.889a	12.111a
		Mid of March	13.778a	12.111a
	Sadat City Site	Mid of November	12.000b	11.333b
		Mid of January	10.667c	10.667c
		Mid of March	10.445c	10.667c
		LSD 0.05	1.0341	0.6091
Table (7): Number of Leaves per Plant by the interaction of Species × Location × Sowing Date.
Species	Planting Location	Time of Planting	2018/2019	2019/2020
Fagopyrum esculentum	Belbies City Site	Mid of November	19.778e	15.667de
		Mid of January	21.333ef	15.000def
		Mid of March	15.222fg	12.444efg
	Sadat City Site	Mid of November	11.667gh	9.889fgh
		Mid of January	12.333gh	10.333gh
		Mid of March	9.111h	5.444h
Fagopyrum tatricum	Belbies City Site	Mid of November	56.333a	38.444a
		Mid of January	43.666b	28.778b
		Mid of March	40.556b	28.111b
	Sadat City Site	Mid of November	33.333c	22.444c
		Mid of January	23.778d	17.778cd
		Mid of March	26.555de	18.666cd
		LSD 0.05	4.5774	4.9744
Table (8): Fresh Weight per Plant by the interaction of Species × Location × Sowing Date.
Species	Planting Location	Time of Planting	2018/2019	2019/2020
Fagopyrum esculentum	Belbies City Site	Mid of November	15.763e	17.256ef
		Mid of January	15.140e	16.596f
		Mid of March	12.087f	14.187fg
	Sadat City Site	Mid of November	10.393f	12.195gh
		Mid of January	10.301f	11.761gh
		Mid of March	9.818f	9.975h
Fagopyrum tatricum	Belbies City Site	Mid of November	41.187a	43.528a
		Mid of January	34.493b	36.587b
		Mid of March	32.883b	37.952b
	Sadat City Site	Mid of November	25.802c	31.867c
		Mid of January	20.473d	20.249d
		Mid of March	20.286d	22.197de
		LSD 0.05	2.796	3.2579
Table (9): Number of Seeds per Plant by the interaction of Species × Location × Sowing Date.
Species	Planting Location	Date of Planting	2018/2019	2019/2020
Fagopyrum esculentum	Belbies City Site	Mid of November	18.56def	19.22def
		Mid of January	19.00de	18.89def
		Mid of March	15.67ef	17.67efg
	Sadat City Site	Mid of November	14.33ef	15.78fg
		Mid of January	13.78ef	15.11fg
		Mid of March	12.89f	13.00g
Fagopyrum tataricum	Belbies City Site	Mid of November	44.11a	44.22b
		Mid of January	40.33b	46.67b
		Mid of March	59.78a	58.00a
	Sadat City Site	Mid of November	22.89d	22.67de
		Mid of January	21.67d	24.11d
		Mid of March	30.56c	33.44c
	LSD 0.05		5.901	5.3804
Table (10): Grain Yield (kg ha⁻¹) by the interaction of Species × Location × Sowing Date.
Species	Planting Location	Time of Planting	2018/2019 (kg ha⁻¹)	2019/2020 (kg ha⁻¹)
Fagopyrum esculentum	Belbies City Site	Mid of November	558.24e	490.55ef
		Mid of January	477.26f	493.29ef
		Mid of March	458.56f	419.34fg
	Sadat City Site	Mid of November	334.41g	376.33g
		Mid of January	361.11g	331.60gh
		Mid of March	253.44h	249.45h
Fagopyrum tataricum	Belbies City Site	Mid of November	810.68b	738.42bc
		Mid of January	820.25b	761.30b
		Mid of March	947.20a	997.08a
	Sadat City Site	Mid of November	626.81de	578.79de
		Mid of January	629.57d	564.87de
		Mid of March	727.90c	639.64cd
		LSD 0.05	68.786	104.17
